# Supplementary material for: Protonation States of Proton-Sensing Glutamate Residues in Transporter Sialin
Source: Int J Mol Sci. 2026 May 21;27(10):4629. doi: 10.3390/ijms27104629 (PMC13207226; doi:10.3390/ijms27104629)
Supplement: Supplementary file 1 [file ijms-27-04629-s001.zip]

Archive with 1 entries (1 files):
- ijms-4311890-supplementary.pdf
